# Supplementary material for: Analysis of endogenous and exogenous tumor upregulated promoter expression in canine tumors
Source: PLoS One. 2020 Nov 9;15(11):e0240807. doi: 10.1371/journal.pone.0240807 (PMC7652315; doi:10.1371/journal.pone.0240807)
Supplement: S1 File — (XLSX) [file pone.0240807.s002.xlsx]

## Sheet: Sheet1
Entry date	Patient name	Date of Birth	Age at Diagnosis	Sex	Weight (kg)	Breed	Stage	Relapse date	Cause of death	Death date	Days to death	Immunophenotype
2006-09-01	Roxann	2002-08-25	3.96	FS	39.5	Bloodhound	IVB	2007-11-16	euthanized - PD	2007-02-09	158	B
2006-10-06	Allie Bear	1999-06-29	7.16986	FS	45	Bouvier des Flandres	VA	NA	euthanized - PD	2008-04-14	548	B
2006-10-17	Truffy	1993-09-15	12.9096	FS	25.7	Chow Chow	IVB	2007-01-17	euthanized - PD	2007-01-17	90	B
2006-10-25	Oliver	1998-04-17	8.40548	MI	39.5	Labrador retriever	IVB	2007-02-13	euthanized - PD	2007-05-28	213	B
2006-12-08	Bitsy	1997-07-07	9.29041	FS	8	Miniature schnauzer	VA	2007-03-05	euthanized - PD	2007-03-13	95	B
2007-01-25	Jack	2000-03-20	6.75342	MC	12.6	Scottish Terrier	VB	NA	euthanized	2007-02-06	11	B
2007-01-30	Suzy	1996-10-23	10.1288	FS	33	Labrador retriever	VA	NA	euthanized - PD	2008-01-09	339	B
2007-02-09	Zach	1997-03-05	9.79178	MC	30.4	Labrador retriever	VA	NA	euthanized - chemo complications	2007-02-27	18	T
2007-02-09	Golda	1995-08-08	11.3452	FS	19	Standard Poodle	IVA	2007-04-20	euthanized - neuro/PD	2007-05-01	82	B
2007-03-23	Nala	1996-01-29	10.9973	FS	36.9	Golden retriever	VA	NA	euthanized - PD	2007-10-18	205	B
2007-03-27	Phumba	1995-04-15	11.7863	MC	9.9	French Bulldog	IIIA	NA	died in sleep - CR	2007-07-22	115	B
2007-04-27	Doggy	2006-04-25	0.991781	MI	11.9	Cocker spaniel	NA	NA	euthanized at admission	2007-04-27	0	B
