# Supplementary material for: Analysis of endogenous and exogenous tumor upregulated promoter expression in canine tumors
Source: PLoS One. 2020 Nov 9;15(11):e0240807. doi: 10.1371/journal.pone.0240807 (PMC7652315; doi:10.1371/journal.pone.0240807)
Supplement: S2 File — (XLSX) [file pone.0240807.s003.xlsx]

## Sheet: qRT-PCR data - beta actin 
				qRT-PCR CT (Cycle Threshold) values of B actin
			Cell/Tissues	CT values of B-Actin
				Exp1	Exp2	Exp3	Mean	Std Deviation	Std Error
			NCF	21.36	21.41	21.42	21.3967	0.0321455	0.0185598
			PBMC	30.22	26.28	30.14	28.88	2.25202	1.30024
			CML7	22.59	27.15	27.35	25.6967	2.69231	1.55445
			CML10	21.32	21.27	21.7	21.43	0.23516	0.135773
			CMT28	27.07	26.06	25.9	26.3433	0.634376	0.366268
			CMT12	22	22.13	22.2	22.11	0.101489	0.0585964
			FDK	29.57	30.92	33.19	31.2267	1.82938	1.05622
			MDCK	25.72	26.09	25.67	25.8267	0.22942	0.132459
			DH82	29.58	29.7	31.22	30.1667	0.914185	0.52782
			OSW	24.96	29.25	30.2	28.1367	2.79178	1.61188
			17-71	23.59	28.18	30.59	27.4533	3.55613	2.05319
			Lung	36.43	31.23	33.71	33.79	2.60092	1.50169
			Liver	32.58	31.31	34.79	32.8933	1.76103	1.01676
			Heart	29.09	27.63	29.3	28.6733	0.909634	0.525193
			Pancreas	34.14	31.7	35.68	33.84	2.00689	1.15871
			Intestine	31.68	33.36	33.59	32.8767	1.0427	0.602024
			kidney	31.91	30.67	33.41	31.9967	1.37205	0.792179
			Allie Bear	28.19	27.14	28.01	27.78	0.561516	0.324201
			Doggy	31.09	31.31	30.76	31.0533	0.276827	0.159831
			Nala	31.04	32.2	28.88	30.7067	1.68491	0.972814
			Zach	29.5	30.96	24.71	28.39	3.26951	1.88771
			Jack	27.46	28.7	24.61	26.9233	2.09715	1.21082
			Roxann	25.7	33	29.4	29.3667	3.65011	2.10746
			Bitsi	27.46	31.58	28.22	29.0867	2.19247	1.26586
			Golda	29.23	33.77	27.17	30.0567	3.37676	1.94963
			Trufyy	20.74	34.18	26	26.9733	6.77266	3.91031
			Suzzy	34.69	34.95	34.42	34.6867	0.265016	0.153011
			Phumba	29.2	30.73	30.21	30.0467	0.777967	0.449173
			Oliver	25.53	28.28	29.12	27.6433	1.87777	1.08416
			ND= Not Detectable; Exp= Experiment; Std. = Standard

## Sheet: Q-RT-PCR data for endogenous ex
Analysis of cSurvivin
Exp 1									Exp 2					Exp 3
Samples	Actin	Survivin	Delta CT	RDCT			Samples	Actin	Survivin	Delta CT	RDCT			Samples	Actin	Surviivn	Delta CT	RDCT		Mean	STD Dev	SEM
NCF	21.36	27.48	6.12	0.0143779			NCF	21.41	27.79	6.38	0.0120068			NCF	21.42	27.72	6.3	0.0126914		0.0130254	0.00122032	0.00070457
PBMC	30.22	39.47	9.25	0.00164238			PBMC	26.28	35.7	9.42	0.00145981			PBMC	30.14	N/A	#VALUE!	#VALUE!		#VALUE!	#VALUE!	#VALUE!
CML7	22.59	31.24	8.65	0.00248938			CML7	27.15	34.84	7.69	0.00484261			CML7	27.35	35.68	8.33	0.00310756		0.00347985	0.00121999	0.000704381
CML10	21.32	24.81	3.49	0.0890031			CML10	21.27	24.74	3.47	0.0902456			CML10	21.7	24.62	2.92	0.132127		0.103792	0.0245469	0.0141726
CMT28	27.07	31.35	4.28	0.0514744			CMT28	26.06	29.27	3.21	0.108067			CMT28	25.9	29.51	3.61	0.0818996		0.0804804	0.028323	0.0163528
CMT12	22	26.71	4.71	0.0382075			CMT12	22.13	26.47	4.34	0.0493776			CMT12	22.2	26.36	4.16	0.0559391		0.0478414	0.00896504	0.00517612
FDk	29.57	33	3.43	0.0927827			FDk	30.92	34.04	3.12	0.115023			FDk	33.19	37.31	4.12	0.0575117		0.0884393	0.0290008	0.0167441
MDCK	25.72	29.1	3.38	0.0960547			MDCK	26.09	31.22	5.13	0.0285572			MDCK	25.67	29.57	3.9	0.0669858		0.0638659	0.0338567	0.0195478
DH82	29.58	36.55	6.97	0.00797666			DH82	29.7	36.42	6.72	0.0094859			DH82	31.22	37.8	6.58	0.0104526		0.00930504	0.00124782	0.00072045
OSW	24.96	30.25	5.29	0.0255594			OSW	29.25	33.74	4.49	0.0445016			OSW	30.2	35.58	5.38	0.0240137		0.0313582	0.0114087	0.006587
17-71	23.59	30.11	6.52	0.0108964			17-71	28.18	34.32	6.14	0.01418			17-71	30.59	36.28	5.69	0.0193704		0.0148156	0.00427261	0.00246686
Lung	36.43	N/A	#VALUE!	#VALUE!			Lung	31.23	N/A	#VALUE!	#VALUE!			Lung	33.71	N/A	#VALUE!	#VALUE!		#VALUE!	#VALUE!	#VALUE!
Liver	32.58	39.02	6.44	0.0115177			Liver	31.31	39.21	7.9	0.00418662			Liver	34.79	39.11	4.32	0.0500669		0.0219237	0.0246468	0.0142302
Heart	29.09	34.14	5.05	0.0301855			Heart	27.63	33.23	5.6	0.0206173			Heart	29.3	36.39	7.09	0.00734002		0.0193809	0.0114728	0.00662403
Pancrease	34.14	N/A	#VALUE!	#VALUE!			Pancrease	31.7	N/A	#VALUE!	#VALUE!			Pancrease	35.68	N/A	#VALUE!	#VALUE!		#VALUE!	#VALUE!	#VALUE!
Intestine	31.68	N/A	#VALUE!	#VALUE!			Intestine	33.36	N/A	#VALUE!	#VALUE!			Intestine	33.59	N/A	#VALUE!	#VALUE!		#VALUE!	#VALUE!	#VALUE!
kidney	31.91	39.46	7.55	0.00533609			kidney	30.67	37.56	6.89	0.00843147			kidney	33.41	38.51	5.1	0.0291573		0.0143083	0.0129524	0.0074783
Allie Bear	28.19	33.26	5.07	0.0297699			Allie Bear	27.14	32.07	4.93	0.0328036			Allie Bear	28.01	37.01	9	0.00195313		0.0215089	0.0170036	0.00981732
Doggy	31.09	35.75	4.66	0.0395549			Doggy	31.31	36.23	4.92	0.0330318			Doggy	30.76	35.14	4.38	0.0480273		0.0402047	0.00751886	0.00434114
Nala	31.04	36.03	4.99	0.0314674			Nala	32.2	36.81	4.61	0.0409498			Nala	28.88	34.07	5.19	0.0273939		0.0332704	0.00695546	0.00401586
Zach	29.5	35.03	5.53	0.0216423			Zach	30.96	37.08	6.12	0.0143779			Zach	24.71	30.7	5.99	0.0157337		0.0172513	0.00386268	0.00223019
Jack	27.46	33.02	5.56	0.0211969			Jack	28.7	34.91	6.21	0.0135084			Jack	24.61	28.8	4.19	0.0547879		0.0298311	0.0219524	0.0126746
Roxann	25.7	31.76	6.06	0.0149885			Roxann	33	37.58	4.58	0.0418102			Roxann	29.4	34.41	5.01	0.0310341		0.0292776	0.0134969	0.00779265
Bitsi	27.46	32.75	5.29	0.0255594			Bitsi	31.58	36.8	5.22	0.0268302			Bitsi	28.22	33.26	5.04	0.0303955		0.027595	0.0025071	0.00144752
Golda	29.23	33.19	3.96	0.0642571			Golda	33.77	38	4.23	0.0532897			Golda	27.17	34.93	7.76	0.00461325		0.04072	0.0317466	0.0183294
Trufyy	20.74	36.77	16.03	1.49448e-05			Trufyy	34.18	N/A	#VALUE!	#VALUE!			Trufyy	26	31.77	5.77	0.0183255		#VALUE!	#VALUE!	#VALUE!
Suzzy	34.69	N/A	#VALUE!	#VALUE!			Suzzy	34.95	N/A	#VALUE!	#VALUE!			Suzzy	34.42	N/A	#VALUE!	#VALUE!		#VALUE!	#VALUE!	#VALUE!
Phumba	29.2	34.56	5.36	0.0243489			Phumba	30.73	35.54	4.81	0.0356489			Phumba	30.21	34.2	3.99	0.0629347		0.0409775	0.0198371	0.0114533
Oliver	25.53	31.34	5.81	0.0178244			Oliver	28.28	34.49	6.21	0.0135084			Oliver	29.12	35.69	6.57	0.0105253		0.0139527	0.00366981	0.00211883
							Analysis of cCXCR4
Samples	Actin	CXCR4	DCT	RDCT			Samples	Actin	CXCR4	DCT	RDCT			Samples	Actin	CXCR4	DCT	RDCT		Mean	STD	SEM
NCF	21.36	N/A	#VALUE!	#VALUE!			NCF	21.41	N/A	#VALUE!	#VALUE!			NCF	21.42	N/A	#VALUE!	#VALUE!		#VALUE!
PBMC	30.22	36.42	6.2	0.0136024			PBMC	26.28	32.38	6.1	0.0145786			PBMC	30.14	35.91	5.77	0.0183255		0.0155022	0.00249336	0.00143958
CML7	22.59	30.2	7.61	0.00511872			CML7	27.15	38.02	10.87	0.000534323			CML7	27.35	37.2	9.85	0.00108356		0.00224554	0.00250336	0.00144536
CML10	21.32	29.51	8.19	0.00342424			CML10	21.27	29.45	8.18	0.00344806			CML10	21.7	29.19	7.49	0.0055627		0.004145	0.00122782	0.000708903
CMT28	27.5	37.03	9.53	0.00135265			CMT28	26.06	38.36	12.3	0.000198304			CMT28	25.9	45	19.1	1.77962e-06		0.000517576	0.000729836	0.000421384
CMT12	22	35.3	13.3	9.91519e-05			CMT12	22.13	34.3	12.17	0.000217003			CMT12	22.2	35.93	13.73	7.35967e-05		0.000129917	7.64931e-05	4.41646e-05
FDk	29.57	N/A	#VALUE!	#VALUE!			FDk	30.92	N/A	#VALUE!	#VALUE!			FDk	33.19	N/A	#VALUE!	#VALUE!		#VALUE!	#VALUE!	#VALUE!
MDCK	25.72	N/A	#VALUE!	#VALUE!			MDCK	26.09	N/A	#VALUE!	#VALUE!			MDCK	25.67	N/A	#VALUE!	#VALUE!		#VALUE!	#VALUE!	#VALUE!
DH82	29.58	N/A	#VALUE!	#VALUE!			DH82	29.7	N/A	#VALUE!	#VALUE!			DH82	31.22	N/A	#VALUE!	#VALUE!		#VALUE!	#VALUE!	#VALUE!
OSW	24.96	27.76	2.8	0.143587			OSW	29.25	32.04	2.79	0.144586			OSW	30.2	32.73	2.53	0.173139		0.153771	0.0167806	0.00968858
17-71	23.59	30.11	6.52	0.0108964			17-71	28.18	34.32	6.14	0.01418			17-71	30.59	36.28	5.69	0.0193704		0.0148156	0.00427261	0.00246686
Lung	36.43	N/A	#VALUE!	#VALUE!			Lung	31.23	N/A	#VALUE!	#VALUE!			Lung	33.71	N/A	#VALUE!	#VALUE!		#VALUE!	#VALUE!	#VALUE!
Liver	32.58	N/A	#VALUE!	#VALUE!			Liver	31.31	37.83	6.52	0.0108964			Liver	34.79	39.72	4.93	0.0328036		#VALUE!	#VALUE!	#VALUE!
Heart	29.09	34.34	5.25	0.026278			Heart	27.63	34.01	6.38	0.0120068			Heart	29.3	37.13	7.83	0.00439476		0.0142265	0.0111092	0.00641409
Pancrease	34.14	N/A	#VALUE!	#VALUE!			Pancrease	31.7	N/A	#VALUE!	#VALUE!			Pancrease	35.68	N/A	#VALUE!	#VALUE!		#VALUE!	#VALUE!	#VALUE!
Intestine	31.68	N/A	#VALUE!	#VALUE!			Intestine	33.36	N/A	#VALUE!	#VALUE!			Intestine	33.59	N/A	#VALUE!	#VALUE!		#VALUE!	#VALUE!	#VALUE!
kidney	31.91	39.77	7.86	0.00430432			kidney	30.67	35.15	4.48	0.0448111			kidney	33.41	38.77	5.36	0.0243489		0.0244881	0.0202538	0.0116939
Allie Bear	28.19	34.18	5.99	0.0157337			Allie Bear	27.14	32.75	5.61	0.0204749			Allie Bear	28.01	34.77	6.76	0.00922651		0.015145	0.00564725	0.00326054
Doggy	31.09	36.84	5.75	0.0185814			Doggy	31.31	37.5	6.19	0.013697			Doggy	30.76	35.14	4.38	0.0480273		0.0267686	0.0185719	0.0107228
Nala	31.04	N/A	#VALUE!	#VALUE!			Nala	32.2	N/A	#VALUE!	#VALUE!			Nala	28.88	35.51	6.63	0.0100965		#VALUE!	#VALUE!	#VALUE!
Zach	29.5	32.48	2.98	0.126745			Zach	30.96	34	3.04	0.121582			Zach	24.71	27.55	2.84	0.139661		0.129329	0.00931245	0.0053767
Jack	27.46	35.23	7.77	0.00458139			Jack	28.7	36.51	7.81	0.00445611			Jack	24.61	32.4	7.79	0.00451831		0.0045186	6.26396e-05	3.61661e-05
Roxann	25.7	32.09	6.39	0.0119239			Roxann	33	38.13	5.13	0.0285572			Roxann	29.4	38.39	8.99	0.00196671		0.0141493	0.0134342	0.00775648
Bitsi	27.46	36.14	8.68	0.00243815			Bitsi	31.58	38.16	6.58	0.0104526			Bitsi	28.22	34.62	6.4	0.0118415		0.00824408	0.00507582	0.00293061
Golda	29.23	34.14	4.91	0.0332616			Golda	33.77	38.4	4.63	0.040386			Golda	27.17	32.66	5.49	0.0222508		0.0319661	0.00913676	0.00527527
Trufyy	20.74	36.73	15.99	1.53649e-05			Trufyy	22.14	39.02	16.88	8.29113e-06			Trufyy	26	33.12	7.12	0.00718897		0.00240421	0.00414372	0.00239245
Suzzy	34.69	N/A	#VALUE!	#VALUE!			Suzzy	34.95	N/A	#VALUE!	#VALUE!			Suzzy	34.42	N/A	#VALUE!	#VALUE!		#VALUE!	#VALUE!	#VALUE!
Phumba	29.2	35.66	6.46	0.0113592			Phumba	30.73	37.39	6.66	0.00988872			Phumba	30.21	35.72	5.51	0.0219445		0.0143974	0.00657712	0.00379741
Oliver	25.53	32.33	6.8	0.00897421			Oliver	28.28	36.64	8.36	0.00304361			Oliver	29.12	35.48	6.36	0.0121744		0.00806409	0.00463296	0.00267492
							Analysis of cTERT
Samples	Actin	cTERT	DCT	RDCT			Samples	Actin	cTERT	DCT	RDCT			Samples	Actin	cTERT	DCT	RDCT		Mean	STD E	SEM
NCF	24.58	N/A	#VALUE!	#VALUE!			NCF	24.58	N/A	#VALUE!	#VALUE!			NCF	29.19	N/A	#VALUE!	#VALUE!		#VALUE!	#VALUE!	#VALUE!
PBMC	30.22	N/A	#VALUE!	#VALUE!			PBMC	30.22	N/A	#VALUE!	#VALUE!			PBMC	30.14	N/A	#VALUE!	#VALUE!		#VALUE!	#VALUE!	#VALUE!
CML7	22.59	N/A	#VALUE!	#VALUE!			CML7	22.59	N/A	#VALUE!	#VALUE!			CML7	27.35	N/A	#VALUE!	#VALUE!		#VALUE!	#VALUE!	#VALUE!
CML10	21.32	31.49	10.17	0.00086801			CML10	21.27	31.41	10.14	0.000886249			CML10	21.7	31.96	10.26	0.000815516		0.000856592	3.67233e-05	2.12028e-05
CMT28	27.5	39.04	11.54	0.000335826			CMT28	27.5	39.04	11.54	0.000335826			CMT28	25.9	38.23	12.33	0.000194223		0.000288625	8.17545e-05	4.72023e-05
CMT12	22	33.84	11.84	0.000272775			CMT12	22	33.84	11.84	0.000272775			CMT12	22.2	33.97	11.77	0.000286337		0.000277296	7.82972e-06	4.52063e-06
FDk	29.57	N/A	#VALUE!	#VALUE!			FDk	29.57	N/A	#VALUE!	#VALUE!			FDk	33.19	N/A	#VALUE!	#VALUE!		#VALUE!	#VALUE!	#VALUE!
MDCK	25.72	34.13	8.41	0.00293994			MDCK	25.72	34.13	8.41	0.00293994			MDCK	25.67	35.04	9.37	0.00151129		0.00246372	0.000824826	0.000476228
DH82	26.19	35.12	8.93	0.00205023			DH82	26.19	35.12	8.93	0.00205023			DH82	29.58	38.62	9.04	0.00189972		0.00200006	8.68977e-05	5.01719e-05
OSW	24.96	N/A	#VALUE!	#VALUE!			OSW	24.96	N/A	#VALUE!	#VALUE!			OSW	30.2	N/A	#VALUE!	#VALUE!		#VALUE!	#VALUE!	#VALUE!
17-71	23.59	30.86	7.27	0.00647906			17-71	23.59	30.86	7.27	0.00647906			17-71	30.59	38.48	7.89	0.00421574		0.00572462	0.00130673	0.000754463
Lung	36.43	N/A	#VALUE!	#VALUE!			Lung	36.43	N/A	#VALUE!	#VALUE!			Lung	33.71	N/A	#VALUE!	#VALUE!		#VALUE!	#VALUE!	#VALUE!
Liver	32.58	N/A	#VALUE!	#VALUE!			Liver	32.58	N/A	#VALUE!	#VALUE!			Liver	34.79	N/A	#VALUE!	#VALUE!		#VALUE!	#VALUE!	#VALUE!
Heart	29.09	N/A	#VALUE!	#VALUE!			Heart	29.09	N/A	#VALUE!	#VALUE!			Heart	29.3	N/A	#VALUE!	#VALUE!		#VALUE!	#VALUE!	#VALUE!
Pancrease	34.14	N/A	#VALUE!	#VALUE!			Pancrease	34.14	N/A	#VALUE!	#VALUE!			Pancrease	35.68	N/A	#VALUE!	#VALUE!		#VALUE!	#VALUE!	#VALUE!
Intestine	31.68	N/A	#VALUE!	#VALUE!			Intestine	31.68	N/A	#VALUE!	#VALUE!			Intestine	33.59	N/A	#VALUE!	#VALUE!		#VALUE!	#VALUE!	#VALUE!
kidney	31.91	N/A	#VALUE!	#VALUE!			kidney	31.91	N/A	#VALUE!	#VALUE!			kidney	33.41	N/A	#VALUE!	#VALUE!		#VALUE!	#VALUE!	#VALUE!
Allie Bear	28.19	37.18	8.99	0.00196671			Allie Bear	28.19	37.18	8.99	0.00196671			Allie Bear	28.01	38.14	10.13	0.000892414		0.00160861	0.000620245	0.000358109
Doggy	31.09	39.34	8.25	0.00328475			Doggy	31.09	39.34	8.25	0.00328475			Doggy	30.76	39.24	8.48	0.00280069		0.0031234	0.000279471	0.000161357
Nala	31.04	N/A	#VALUE!	#VALUE!			Nala	31.04	N/A	#VALUE!	#VALUE!			Nala	28.88	N/A	#VALUE!	#VALUE!		#VALUE!	#VALUE!	#VALUE!
Zach	29.5	N/A	#VALUE!	#VALUE!			Zach	29.5	N/A	#VALUE!	#VALUE!			Zach	24.71	35.65	N/A	#VALUE!		#VALUE!	#VALUE!	#VALUE!
Jack	27.46	35.88	8.42	0.00291963			Jack	27.46	35.88	8.42	0.00291963			Jack	24.61	32.23	7.62	0.00508337		0.00364087	0.00124924	0.000721268
Roxann	25.7	34.12	8.42	0.00291963			Roxann	25.7	34.12	8.42	0.00291963			Roxann	29.4	37.71	8.31	0.00315094		0.00299673	0.000133551	7.71079e-05
Bitsi	27.46	N/A	#VALUE!	#VALUE!			Bitsi	27.46	N/A	#VALUE!	#VALUE!			Bitsi	28.22	38.21	9.99	0.000983355		#VALUE!	#VALUE!	#VALUE!
Golda	29.23	39.46	10.23	0.000832651			Golda	29.23	39.46	10.23	0.000832651			Golda	27.17	38.18	11.01	0.000484908		0.000716737	0.000200769	0.000115918
Trufyy	20.74	N/A	#VALUE!	#VALUE!			Trufyy	20.74	N/A	#VALUE!	#VALUE!			Trufyy	26	N/A	#VALUE!	#VALUE!		#VALUE!	#VALUE!	#VALUE!
Suzzy	34.69	N/A	#VALUE!	#VALUE!			Suzzy	34.69	N/A	#VALUE!	#VALUE!			Suzzy	34.42	N/A	#VALUE!	#VALUE!		#VALUE!	#VALUE!	#VALUE!
Phumba	29.2	N/A	#VALUE!	#VALUE!			Phumba	29.2	N/A	#VALUE!	#VALUE!			Phumba	30.21	N/A	#VALUE!	#VALUE!		#VALUE!	#VALUE!	#VALUE!
Oliver	25.53	36.45	10.92	0.000516122			Oliver	25.53	36.45	10.92	0.000516122			Oliver	29.12	39.24	10.12	0.000898621		0.000643622	0.000220836	0.000127503
