# Supplementary material for: Analysis of endogenous and exogenous tumor upregulated promoter expression in canine tumors
Source: PLoS One. 2020 Nov 9;15(11):e0240807. doi: 10.1371/journal.pone.0240807 (PMC7652315; doi:10.1371/journal.pone.0240807)
Supplement: S3 File — (XLSX) [file pone.0240807.s004.xlsx]

## Sheet: Table 5a -% cell expressing GFP
NCF
				CMV	cSURVIVIN	cCXCR4	cTERT	EEE	cS- NRM	cCX-NRM	cT-NRM	EEE-NRM
				17.4	0.1	0.2	0.1	0	0.00574713	0.0114943	0.00574713	0
				17.6	0.2	0.2	0	0.075	0.0113636	0.0113636	0	0.00426136
				22.6	0.5	0.4	0.1	0.1	0.0221239	0.0176991	0.00442478	0.00442478	Multiplied by 100
								Mean	0.0130782	0.013519	0.00339064	0.00289538	1.30782	1.3519	0.339064	0.289538
								STd Dev	0.00832193	0.00362067	0.00300989	0.0025088	0.832193	0.362067	0.300989	0.25088
								Std Err.	0.00480467	0.0020904	0.00173776	0.00144846	0.480467	0.20904	0.173776	0.144846
FDK
				CMV	cSURVIVIN	cCXCR4	cTERT	EEE	cS- NRM	cCX-NRM	cT-NRM	EEE-NRM
				63.3	32	29	18.2	41.5	0.505529	0.458136	0.28752	0.655608
				67.1	32	33.4	24.2	45	0.4769	0.497765	0.360656	0.670641
				56.4	23	27.3	19.4	35.4	0.407801	0.484043	0.343972	0.62766	Multiplied by 100
								Mean	0.46341	0.479981	0.330716	0.651303	46.341	47.9981	33.0716	65.1303
								Std Dev	0.0502411	0.0201241	0.0383276	0.0218117	5.02411	2.01241	3.83276	2.18117
								Std Err	0.0290067	0.0116187	0.0221285	0.012593	2.90067	1.16187	2.21285	1.2593
CML7
				CMV	cSURVIVIN	cCXCR4	cTERT	EEE	cS- NRM	cCX-NRM	cT-NRM	EEE-NRM
				59.9	22.6	31.6	17.8	10.8	0.377295	0.527546	0.297162	0.180301
				54.7	20.7	27.6	15.6	18.7	0.378428	0.50457	0.285192	0.341865
				61.7	16.8	26	15.5	20	0.272285	0.421394	0.251216	0.324149	Multiplied by 100
								Mean	0.34267	0.484503	0.277856	0.282105	34.267	48.4503	27.7856	28.2105
								STDEV	0.0609572	0.0558487	0.0238354	0.0886089	6.09572	5.58487	2.38354	8.86089
								STD Err	0.0351936	0.0322443	0.0137614	0.0511584	3.51936	3.22443	1.37614	5.11584
CML10
				CMV	cSURVIVIN	cCXCR4	cTERT	EEE	cS- NRM	cCX-NRM	cT-NRM	EEE-NRM
				95.7	36.2	38.9	16	38.6	0.378265	0.406479	0.167189	0.403344
				96.9	37.4	39.1	16.3	41	0.385965	0.403509	0.168215	0.423117
				95.1	35.7	38.7	15.4	33.1	0.375394	0.40694	0.161935	0.348055	Multiplied by 100
								Mean	0.379875	0.405642	0.16578	0.391505	37.9875	40.5642	16.578	39.1505
								Std Dev	0.005466	0.00186219	0.00336888	0.0389062	0.5466	0.186219	0.336888	3.89062
								Std Err	0.0031558	0.00107514	0.00194502	0.0224625	0.31558	0.107514	0.194502	2.24625
CMT12
				CMV	cSURVIVIN	cCXCR4	cTERT	EEE	cS- NRM	cCX-NRM	cT-NRM	EEE-NRM
				37.1	17.6	24	18	14.08	0.474394	0.6469	0.485175	0.379515
				37.9	16.2	19	17.5	13.5	0.427441	0.501319	0.461741	0.356201
				34.1	14.1	20.1	13.1	14	0.41349	0.589443	0.384164	0.410557	Multiplied by 100
								Mean	0.438441	0.579221	0.443694	0.382091	43.8441	57.9221	44.3694	38.2091
								Std Dev	0.0319074	0.0733268	0.0528687	0.0272697	3.19074	7.33268	5.28687	2.72697
								Std Err.	0.0184217	0.0423353	0.0305237	0.0157442	1.84217	4.23353	3.05237	1.57442
CMT28
				CMV	cSURVIVIN	cCXCR4	cTERT	EEE	cS- NRM	cCX-NRM	cT-NRM	EEE-NRM
				25.6	7.9	10	7.4	7.1	0.308594	0.390625	0.289062	0.277344
				37	14.1	14.8	10.9	8.1	0.381081	0.4	0.294595	0.218919
				45.6	16	19.9	13.5	14	0.350877	0.436404	0.296053	0.307018	Multiplied by 100
								Mean	0.346851	0.40901	0.293237	0.26776	34.6851	40.901	29.3237	26.776
								Std Dev	0.036411	0.0241826	0.00368763	0.0448244	3.6411	2.41826	0.368763	4.48244
								Std Err.	0.0210219	0.0139618	0.00212906	0.0258794	2.10219	1.39618	0.212906	2.58794
DH82
				CMV	cSURVIVIN	cCXCR4	cTERT	EEE	cS- NRM	cCX-NRM	cT-NRM	EEE-NRM
				40.6	7.4	7.9	4.8	9.9	0.182266	0.194581	0.118227	0.243842
				43.6	7.4	8	4.8	10	0.169725	0.183486	0.110092	0.229358
				46.6	7.6	8.1	5.7	11.9	0.16309	0.17382	0.122318	0.255365	Multiplied by 100
								Mean	0.171694	0.183962	0.116879	0.242855	17.1694	18.3962	11.6879	24.2855
								Std dev	0.00973837	0.010389	0.00622339	0.0130316	0.973837	1.0389	0.622339	1.30316
								Std error	0.00562262	0.00599824	0.00359318	0.00752401	0.562262	0.599824	0.359318	0.752401
OSW
				CMV	cSURVIVIN	cCXCR4	cTERT	EEE	cS- NRM	cCX-NRM	cT-NRM	EEE-NRM
				32.5	33	24	21	10	1.01538	0.738462	0.646154	0.307692
				59	57	50	38	24.2	0.966102	0.847458	0.644068	0.410169
				55	58	38	20	22	1.05455	0.690909	0.363636	0.4	Multiplied by 100
								Mean	1.01201	0.758943	0.551286	0.372621	101.201	75.8943	55.1286	37.2621
								Std dev	0.0443183	0.0802588	0.162513	0.056459	4.43183	8.02588	16.2513	5.6459
								std err	0.0255879	0.0463388	0.0938295	0.0325976	2.55879	4.63388	9.38295	3.25976

## Sheet: Table 5b -Fold GFP
														cSurvivin
															NCF	FDK	CML7	CML10	CMT12	CMT28	DH82	OSW
		Promoters													0.439443	38.6543	28.8491	28.9233	36.2736	23.596	13.9366	77.6394
Cell line	Replicates	cSurvivin	cCXCR4	cTERT	EEE	cSUR-NRM-NCF	cCXC-NRM-NCF	cTER-NRM-NCF	EEE-NRM-NCF						0.868898	36.4652	28.9357	29.512	32.6834	29.1386	12.9777	73.871
NCF	1	0.00574713	0.0114943	0.00574713	0	0.439443	0.850229	1.695	0						1.69166	31.1817	20.8198	22.3678	31.6167	26.8291	12.4704	80.6337
	2	0.0113636	0.0113636	0	0.00426136	0.868898	0.840568	0	1.47178					Mean	1	35.4337	26.2015	26.9344	33.5245	26.5212	13.1282	77.3814
	3	0.0221239	0.0176991	0.00442478	0.00442478	1.69166	1.3092	1.305	1.52822					Std Dev.	0.63632	3.84158	4.66097	3.96571	2.43973	2.7841	0.744625	3.38871
FDK	1	0.505529	0.458136	0.28752	0.655608	38.6543	33.8883	84.7982	226.432					Std Error.	0.367379	2.21794	2.69101	2.2896	1.40858	1.6074	0.42991	1.95647
	2	0.4769	0.497765	0.360656	0.670641	36.4652	36.8196	106.368	231.624
	3	0.407801	0.484043	0.343972	0.62766	31.1817	35.8046	101.448	216.78
CML7	1	0.377295	0.527546	0.297162	0.180301	28.8491	39.0226	87.642	62.2718				39.2	cCXCR4
	2	0.378428	0.50457	0.285192	0.341865	28.9357	37.3231	84.1117	118.072
	3	0.272285	0.421394	0.251216	0.324149	20.8198	31.1705	74.091	111.954						NCF	FDK	CML7	CML10	CMT12	CMT28	DH82	OSW
CML10	1	0.378265	0.406479	0.167189	0.403344	28.9233	30.0672	49.3091	139.306						0.850229	33.8883	39.0226	30.0672	47.8512	28.8945	14.3932	54.624
	2	0.385965	0.403509	0.168215	0.423117	29.512	29.8475	49.6115	146.135						0.840568	36.8196	37.3231	29.8475	37.0826	29.588	13.5725	62.6864
	3	0.375394	0.40694	0.161935	0.348055	28.7038	30.1013	47.7594	120.21						1.3092	35.8046	31.1705	30.1013	43.6011	32.2808	12.8574	51.1065
CMT12	1	0.474394	0.6469	0.485175	0.379515	36.2736	47.8512	143.093	131.076					Mean	1	35.5042	35.8387	30.0054	42.8449	30.2544	13.6077	56.139
	2	0.427441	0.501319	0.461741	0.356201	32.6834	37.0826	136.181	123.024					Std Dev.	0.267821	1.48858	4.13113	0.137746	5.42398	1.78878	0.768471	5.93674
	3	0.41349	0.589443	0.384164	0.410557	31.6167	43.6011	113.302	141.797					Std Error.	0.154627	0.859432	2.38511	0.0795277	3.13154	1.03275	0.443677	3.42758
CMT28	1	0.308594	0.390625	0.289062	0.277344	23.596	28.8945	85.2532	95.7884
	2	0.381081	0.4	0.294595	0.218919	29.1386	29.588	86.8848	75.6097					cTERT
	3	0.350877	0.436404	0.296053	0.307018	26.8291	32.2808	87.3148	106.037
DH82	1	0.182266	0.194581	0.118227	0.243842	13.9366	14.3932	34.8686	84.2177						NCF	FDK	CML7	CML10	CMT12	CMT28	DH82	OSW
	2	0.169725	0.183486	0.110092	0.229358	12.9777	13.5725	32.4694	79.2151						1.695	84.7982	87.642	49.3091	143.093	85.2532	34.8686	190.57
	3	0.16309	0.17382	0.122318	0.255365	12.4704	12.8574	36.0751	88.1973						0	106.368	84.1117	49.6115	136.181	86.8848	32.4694	189.955
OSW	1	1.01538	0.738462	0.646154	0.307692	77.6394	54.624	190.57	106.27						1.305	101.448	74.091	47.7594	113.302	87.3148	36.0751	107.247
	2	0.966102	0.847458	0.644068	0.410169	73.871	62.6864	189.955	141.663					Mean	1	97.538	81.9482	48.8934	130.859	86.4843	34.471	162.591
	3	1.05455	0.690909	0.363636	0.4	80.6337	51.1065	107.247	138.151					Std Dev.	0.887708	11.304	7.02976	0.993584	15.5926	1.08759	1.83547	47.9299
														Std Error.	0.512518	6.52635	4.05863	0.573646	9.00237	0.627923	1.05971	27.6723
														EEE
															NCF	FDK	CML7	CML10	CMT12	CMT28	DH82	OSW
															0	226.432	62.2718	139.306	131.076	95.7884	84.2177	106.27
															1.47178	231.624	118.072	146.135	123.024	75.6097	79.2151	141.663
															1.52822	216.78	111.954	120.21	141.797	106.037	88.1973	138.151
														Mean	1	224.945	97.4327	135.217	131.966	92.4784	83.8767	128.695
														Std Dev.	0.866485	7.53327	30.6036	13.4373	9.41836	15.4813	4.50082	19.4997
														Std Error.	0.500265	4.34933	17.669	7.75804	5.43769	8.93816	2.59855	11.2581

## Sheet: Table 6a -MFI
NCF
			CMV	cSURVIVIN	cCXCR4	cTERT	EEE	cS- NRM	cCX-NRM	cT-NRM	EEE-NRM
			816783	66344	71659	64714	86674	0.081226	0.0877332	0.0792303	0.106116
			888330	73184	84771	65592	113196	0.0823838	0.0954274	0.0738374	0.127426
			892732	254180	87848	17357.6	159541	0.284722	0.0984036	0.0194433	0.178711	Multiplied by 100
							Mean	0.149444	0.0938547	0.0575037	0.137418	14.9444	9.38547	5.75037	13.7418
							Std. Dev	0.117155	0.00550627	0.0330714	0.0373146	11.7155	0.550627	3.30714	3.73146
							Std Err.	0.0676417	0.00317914	0.0190943	0.0215442	6.76417	0.317914	1.90943	2.15442
FDK
			CMV	cSURVIVIN	cCXCR4	cTERT	EEE	cS- NRM	cCX-NRM	cT-NRM	EEE-NRM
			566003	81343	223811	74873	104287	0.143715	0.395424	0.132284	0.184252
			585160	70430	235710	81315	111487	0.12036	0.402813	0.138962	0.190524
			620274	96545	246096	83066	116675	0.155649	0.396754	0.133918	0.188102	Multiplied by 100
							Mean	0.139908	0.39833	0.135055	0.187626	13.9908	39.833	13.5055	18.7626
							STDEV	0.0179497	0.00393877	0.00348114	0.00316316	1.79497	0.393877	0.348114	0.316316
							STD Err	0.0103744	0.00227648	0.00201199	0.0018282	1.03744	0.227648	0.201199	0.18282
CML7
			CMV	cSURVIVIN	cCXCR4	cTERT	EEE	cS- NRM	cCX-NRM	cT-NRM	EEE-NRM
			1483944	124210	88686	47329	140605	0.0837026	0.0597637	0.0318941	0.0947512
			1427659	94512	80751	44989	235687	0.0662007	0.0565618	0.0315124	0.165087
			1350190	91955	79205	43312	181730	0.0681052	0.0586621	0.0320784	0.134596	Multiplied by 100
							Mean	0.0726695	0.0583292	0.0318283	0.131478	7.26695	5.83292	3.18283	13.1478
							STDEV	0.00960229	0.00162669	0.000288682	0.0352713	0.960229	0.162669	0.0288682	3.52713
							STD Err	0.00554981	0.000940177	0.000166849	0.0203857	0.554981	0.0940177	0.0166849	2.03857
CML10
			CMV	cSURVIVIN	cCXCR4	cTERT	EEE	cS- NRM	cCX-NRM	cT-NRM	EEE-NRM
			2877660	48681	47680	28834	55714	0.0169169	0.016569	0.0100199	0.0193609						1.69169	1.6569	1.00199	1.93609
			2869348	41876	47503	28768	52750	0.0145943	0.0165553	0.010026	0.018384						1.45943	1.65553	1.0026	1.8384
			2597143	40748	45894	28471	51667	0.0156895	0.017671	0.0109624	0.0198938	Multiplied by 100					1.56895	1.7671	1.09624	1.98938
							Mean	0.0157336	0.0169318	0.0103361	0.0192129	1.57336	1.69318	1.03361	1.92129
							Std Dev	0.00116193	0.000640193	0.000542413	0.000765711	0.116193	0.0640193	0.0542413	0.0765711
							Std Err	0.000670862	0.000369626	0.000313171	0.000442096	0.0670862	0.0369626	0.0313171	0.0442096
CMT12
			CMV	cSURVIVIN	cCXCR4	cTERT	EEE	cS- NRM	cCX-NRM	cT-NRM	EEE-NRM
			259677	63182	92937	54984	94248	0.24331	0.357895	0.21174	0.362943						24.331	35.7895	21.174	36.2943
			250266	79836	92195	53852	90406	0.319005	0.368388	0.215179	0.36124						31.9005	36.8388	21.5179	36.124
			244000	57215	93791	43058	77600	0.234488	0.384389	0.176467	0.318033	Multiplied by 100					23.4488	38.4389	17.6467	31.8033
							Mean	0.265601	0.370224	0.201129	0.347405	26.5601	37.0224	20.1129	34.7405
							Std Dev	0.046459	0.0133424	0.0214266	0.0254515	4.6459	1.33424	2.14266	2.54515
							Std Err	0.0268239	0.00770349	0.012371	0.0146949	2.68239	0.770349	1.2371	1.46949
CMT28
			CMV	cSURVIVIN	cCXCR4	cTERT	EEE	cS- NRM	cCX-NRM	cT-NRM	EEE-NRM
			678251	126317	161773	86447	202291	0.186239	0.238515	0.127456	0.298254						18.6239	23.8515	12.7456	29.8254
			778402	174234	239997	109216	375118	0.223835	0.30832	0.140308	0.481908						22.3835	30.832	14.0308	48.1908
			722103	154430	176045	87742	205579	0.213861	0.243795	0.121509	0.284695	Multiplied by 100					21.3861	24.3795	12.1509	28.4695
							Mean	0.207979	0.263543	0.129758	0.354952	20.7979	26.3543	12.9758	35.4952
							STDEV	0.0194762	0.0388676	0.00960855	0.110156	1.94762	3.88676	0.960855	11.0156
							STD Err	0.0112566	0.0224642	0.00555343	0.0636664	1.12566	2.24642	0.555343	6.36664
DH82
			CMV	cSURVIVIN	cCXCR4	cTERT	EEE	cS- NRM	cCX-NRM	cT-NRM	EEE-NRM
			607665	92359	46172	24912	46373	0.15199	0.0759827	0.0409963	0.0763134						15.199	7.59827	4.09963	7.63134
			588613	43072	33787	24630	40059	0.0731754	0.057401	0.0418441	0.0680566						7.31754	5.7401	4.18441	6.80566
			537385	49919	32369	21644	39637	0.0928924	0.0602343	0.0402765	0.073759	Multiplied by 100					9.28924	6.02343	4.02765	7.3759
							Mean	0.106019	0.0645393	0.041039	0.0727097	10.6019	6.45393	4.1039	7.27097
							Std dev	0.0410143	0.010011	0.000784676	0.00422725	4.10143	1.0011	0.0784676	0.422725
							Std Err	0.0236803	0.00577999	0.000453046	0.00244068	2.36803	0.577999	0.0453046	0.244068
OSW
			CMV	cSURVIVIN	cCXCR4	cTERT	EEE	cS- NRM	cCX-NRM	cT-NRM	EEE-NRM
			38842	12559	10884	12621	11982	0.323336	0.280212	0.324932	0.308481						32.3336	28.0212	32.4932	30.8481
			59514	17208	14037	13530	12871	0.289142	0.23586	0.227341	0.216268						28.9142	23.586	22.7341	21.6268
			72251	17689	14031	13155	12522	0.244827	0.194198	0.182074	0.173312	Multiplied by 100					24.4827	19.4198	18.2074	17.3312
							Mean	0.285768	0.236757	0.244782	0.232687	28.5768	23.6757	24.4782	23.2687
							Std dev	0.0393628	0.0430141	0.0730086	0.0690636	3.93628	4.30141	7.30086	6.90636
							Std err.	0.0278379	0.0304201	0.0516326	0.0488427	2.78379	3.04201	5.16326	4.88427

## Sheet: Table 6b -MFI to NCF
			Promoters
	Cell line	Replicates	cSurvivin	cCXCR4	cTERT	EEE	cSUR-NRM-NCF	cCXC-NRM-NCF	cTER-NRM-NCF	EEE-NRM-NCF		cSurvivin
	NCF	1	0.081226	0.0877332	0.0792303	0.106116	0.543522	0.934777	1.37783	0.772218
		2	0.0823838	0.0954274	0.0738374	0.127426	0.55127	1.01676	1.28405	0.927287			NCF	FDK	CML7	CML10	CMT12	CMT28	DH82	OSW
		3	0.284722	0.0984036	0.0194433	0.178711	1.90521	1.04847	0.338122	1.3005			0.543522	0.961665	0.560094	0.113199	1.6281	1.24622	1.01704	2.16359
	FDK	1	0.143715	0.395424	0.132284	0.184252	0.961665	4.21315	2.30044	1.34082			0.55127	0.805388	0.442981	0.0976572	2.13461	1.49779	0.489652	1.93479
		2	0.12036	0.402813	0.138962	0.190524	0.805388	4.29188	2.41658	1.38646			1.90521	1.04152	0.455725	0.104986	1.56907	1.43105	0.621588	1.63826
		3	0.155649	0.396754	0.133918	0.188102	1.04152	4.22732	2.32886	1.36884		Mean	1	0.936192	0.486267	0.105281	1.77726	1.39169	0.709426	1.91221
	CML7	1	0.0837026	0.0597637	0.0318941	0.0947512	0.560094	0.636768	0.554644	0.689512		Std Dev.	0.783943	0.12011	0.0642535	0.00777505	0.310879	0.130325	0.274446	0.263396
		2	0.0662007	0.0565618	0.0315124	0.165087	0.442981	0.602653	0.548007	1.20135		Std Error.	0.45261	0.0693456	0.0370968	0.00448892	0.179486	0.075243	0.158452	0.152072
		3	0.0681052	0.0586621	0.0320784	0.134596	0.455725	0.625031	0.55785	0.979466
	CML10	1	0.0169169	0.016569	0.0100199	0.0193609	0.113199	0.176539	0.174249	0.140891
		2	0.0145943	0.0165553	0.010026	0.018384	0.0976572	0.176393	0.174354	0.133782		cCXCR4
		3	0.0156895	0.017671	0.0109624	0.0198938	0.104986	0.18828	0.190639	0.144769
	CMT12	1	0.24331	0.357895	0.21174	0.362943	1.6281	3.81328	3.6822	2.64117			NCF	FDK	CML7	CML10	CMT12	CMT28	DH82	OSW
		2	0.319005	0.368388	0.215179	0.36124	2.13461	3.92509	3.74201	2.62877			0.934777	4.21315	0.636768	0.176539	3.81328	2.54132	0.809577	2.98559
		3	0.234488	0.384389	0.176467	0.318033	1.56907	4.09558	3.0688	2.31435			1.01676	4.29188	0.602653	0.176393	3.92509	3.28508	0.611595	2.51304
	CMT28	1	0.186239	0.238515	0.127456	0.298254	1.24622	2.54132	2.21648	2.17042			1.04847	4.22732	0.625031	0.18828	4.09558	2.59758	0.641782	2.06913
		2	0.223835	0.30832	0.140308	0.481908	1.49779	3.28508	2.43998	3.50688		Mean	1	4.24411	0.621484	0.180404	3.94465	2.80799	0.687651	2.52259
		3	0.213861	0.243795	0.121509	0.284695	1.43105	2.59758	2.11306	2.07175		Std Dev.	0.058668	0.0419666	0.017332	0.0068211	0.142161	0.414125	0.106664	0.458305
	DH82	1	0.15199	0.0759827	0.0409963	0.0763134	1.01704	0.809577	0.712933	0.555339		Std Error.	0.033872	0.0242295	0.0100067	0.00393817	0.0820765	0.239095	0.0615827	0.264602
		2	0.0731754	0.057401	0.0418441	0.0680566	0.489652	0.611595	0.727677	0.495254
		3	0.0928924	0.0602343	0.0402765	0.073759	0.621588	0.641782	0.700417	0.536751
	OSW	1	0.323336	0.280212	0.324932	0.308481	2.16359	2.98559	5.65063	2.24484		cTERT
		2	0.289142	0.23586	0.227341	0.216268	1.93479	2.51304	3.95351	1.5738
		3	0.244827	0.194198	0.182074	0.173312	1.63826	2.06913	3.16629	1.26121			NCF	FDK	CML7	CML10	CMT12	CMT28	DH82	OSW
													1.37783	2.30044	0.554644	0.174249	3.6822	2.21648	0.712933	5.65063
													1.28405	2.41658	0.548007	0.174354	3.74201	2.43998	0.727677	3.95351
													0.338122	2.32886	0.55785	0.190639	3.0688	2.11306	0.700417	3.16629
												Mean	1	2.34863	0.5535	0.179747	3.49767	2.25651	0.713676	4.25681
												Std Dev.	0.575118	0.0605377	0.00502023	0.00943266	0.372613	0.167094	0.0136457	1.26963
												Std Error.	0.332045	0.0349514	0.00289843	0.00544595	0.215128	0.096472	0.00787833	0.733023
												EEE
													NCF	FDK	CML7	CML10	CMT12	CMT28	DH82	OSW
													0.772218	1.34082	0.689512	0.140891	2.64117	2.17042	0.555339	2.24484
													0.927287	1.38646	1.20135	0.133782	2.62877	3.50688	0.495254	1.5738
													1.3005	1.36884	0.979466	0.144769	2.31435	2.07175	0.536751	1.26121
												Mean	1	1.36537	0.956776	0.139814	2.5281	2.58302	0.529115	1.69328
												Std Dev.	0.271541	0.0230186	0.256672	0.00557214	0.185213	0.801612	0.0307621	0.502582
												Std Error.	0.156774	0.0132898	0.14819	0.00321708	0.106933	0.462811	0.0177605	0.290166
